# Supplementary material for: Comparison of PSA Values from capillary dried blood spot analysis and venous serum samples
Source: PLoS One. 2025 Oct 29;20(10):e0335448. doi: 10.1371/journal.pone.0335448 (PMC12571311; doi:10.1371/journal.pone.0335448)
Supplement: S1 Fig — (CSV) [file pone.0335448.s001.csv]

Patient_ID	PSA_Blutserum	PSA_Kapillarblut
1	0.09	3.3818
2	0.24	7.104
3	0.25	0.7215
4	0.26	1.11
5	0.33	0.32671
6	0.35	0.37
7	0.35	0.30488
8	0.35	0.22977
9	0.36	2.1127
10	0.36	1.4874
11	0.37	0.7807
12	0.38	1.2691
13	0.39	4.033
14	0.4	0.28194
15	0.4	0.2294
16	0.41	0.27269
17	0.41	0.4551
18	0.43	0.36667
19	0.44	0.2479
20	0.44	0.31968
21	0.45	0.4329
22	0.46	1.5355
23	0.46	0.27343
24	0.46	0.36963
25	0.46	0.3256
26	0.47	0.7844
27	0.49	0.7548
28	0.49	0.6142
29	0.5	0.28564
30	0.5	0.4033
31	0.5	0.407
32	0.51	0.35779
33	0.51	0.29193
34	0.51	0.34373
35	0.52	0.55
36	0.53	0.6401
37	0.54	0.5032
38	0.55	0.66
39	0.56	0.38
40	0.56	0.23
41	0.56	0.30
42	0.56	0.41
43	0.56	0.38
44	0.58	1.76
45	0.59	0.97
46	0.59	0.83
47	0.59	0.43
48	0.6	0.66
49	0.6	0.94
50	0.6	0.28
51	0.61	0.35
52	0.61	0.56
53	0.61	0.56
54	0.62	0.45
55	0.62	0.67
56	0.63	0.38
57	0.63	0.46
58	0.64	0.26
59	0.64	0.43
60	0.65	0.64
61	0.66	0.37
62	0.66	0.55
63	0.66	0.43
64	0.66	0.44
65	0.67	0.82
66	0.67	0.41
67	0.68	0.35
68	0.68	0.44
69	0.68	0.52
70	0.68	0.47
71	0.68	0.56
72	0.68	0.68
73	0.69	1.13
74	0.7	0.57
75	0.71	0.53
76	0.71	0.56
77	0.71	0.55
78	0.73	2.26
79	0.73	0.64
80	0.74	0.71
81	0.75	0.55
82	0.76	0.70
83	0.76	1.57
84	0.76	0.61
85	0.77	0.39
86	0.77	1.84
87	0.77	0.75
88	0.78	0.61
89	0.78	1.46
90	0.78	0.91
91	0.78	0.79
92	0.78	0.86
93	0.79	1.10
94	0.79	0.50
95	0.8	0.85
96	0.8	2.18
97	0.8	0.50
98	0.8	0.52
99	0.81	0.99
100	0.82	0.72
101	0.83	0.72
102	0.84	0.63
103	0.85	0.78
104	0.85	0.79
105	0.86	0.80
106	0.86	0.67
107	0.87	0.65
108	0.87	0.66
109	0.87	0.69
110	0.88	0.60
111	0.88	0.46
112	0.89	0.73
113	0.9	0.62
114	0.91	0.61
115	0.95	0.74
116	0.95	1.30
117	0.95	0.77
118	0.97	0.60
119	0.98	0.91
120	0.98	0.76
121	0.99	0.73
122	1.03	1.89
123	1.03	0.82
124	1.04	0.73
125	1.06	1.33
126	1.06	1.08
127	1.07	3.06
128	1.08	0.83
129	1.09	1.12
130	1.1	0.87
131	1.11	0.95
132	1.15	0.71
133	1.16	0.99
134	1.16	1.00
135	1.17	0.94
136	1.24	1.39
137	1.24	1.07
138	1.25	1.23
139	1.32	1.18
140	1.5	1.51
141	1.54	1.51
142	1.57	1.27
143	1.61	1.47
144	1.62	1.39
145	1.65	1.92
146	1.68	1.53
147	1.79	1.79
148	1.87	1.37
149	1.9	1.77
150	1.93	3.17
151	1.98	1.63
152	1.99	1.98
153	2.05	1.36
154	2.1	3.54
155	2.15	1.33
156	2.16	2.05
157	2.16	1.76
158	2.3	1.89
159	2.58	2.25
160	2.9	2.64
161	4.24	3.0525
162	4.24	2.4087
163	4.35	3.4558
164	5.98	3.737
165	6.56	4.847
166	7.24	4.921
167	7.83	5.328
168	7.88	5.106
169	7.89	5.476
170	8.72	6.882
171	8.96	5.365
172	9.83	8.288
173	10.7	8.066
174	17	12.025
175	27.1	17.39
176	38.7	30.229
177	100	74
